# Supplementary material for: Priming attachment security and outgroup humanization: The mediation role of intergroup emotions
Source: PLoS One. 2022 Mar 18;17(3):e0265714. doi: 10.1371/journal.pone.0265714 (PMC8932561; doi:10.1371/journal.pone.0265714)
Supplement: S1 Dataset — (XLS) [file pone.0265714.s001.xls]

## Sheet: S1_Dataset
Condition	Gender	Age	Cond_Numerical	Item1_manipCheck_30images	Item2_manipCheck_30images	Mood	primary_positive	primary_negative	secondary_positive	secondary_negative	primary	secondary
secure attachment	1	22	1	3.63333	3.66667	5.66667	0	2	0	2	2	2
secure attachment	2	20	1	5.6	5.66667	4.66667	0	2	1	0	2	1
secure attachment	2	20	1	3.8	3.43333	5.33333	0	2	1	1	2	2
secure attachment	2	20	1	4.76667	5.03333	5.33333	0	2	0	2	2	2
secure attachment	1	21	1	3.73333	3.5	3.66667	0	1	1	0	1	1
secure attachment	2	21	1	4.96667	5.13333	5.33333	0	3	0	2	3	2
secure attachment	2	20	1	5.03333	5.3	5.33333	0	3	1	3	3	4
secure attachment	2	20	1	5.4	5.5	4.66667	0	3	2	2	3	4
secure attachment	2	21	1	4.73333	5.4	4	0	3	0	2	3	2
secure attachment	2	20	1	5.8	5.76667	5.33333	0	2	1	2	2	3
secure attachment	2	22	1	4.6	4.73333	3.33333	1	0	1	1	1	2
secure attachment	2	22	1	5.6	5.66667	5.66667	0	3	1	2	3	3
secure attachment	2	21	1	5.3	5.26667	5.66667	0	2	2	1	2	3
secure attachment	1	22	1	3.76667	3.9	4.66667	0	3	2	3	3	5
secure attachment	2	20	1	5.23333	4.3	6	0	2	1	2	2	3
secure attachment	2	20	1	3.53333	3.63333	3	0	3	1	3	3	4
secure attachment	2	60	1	5.93333	5.93333	4.66667	1	0	3	1	1	4
secure attachment	2	25	1	4.4	4.53333	5	0	2	1	0	2	1
secure attachment	1	21	1	4.8	4.93333	2.66667	0	2	1	1	2	2
secure attachment	1	22	1	4.7	4.83333	4.33333	0	0	1	0	0	1
secure attachment	2	21	1	5.53333	5.56667	5.33333	1	1	2	0	2	2
secure attachment	2	19	1	4.1	4.33333	6.33333	0	3	0	3	3	3
secure attachment	2	20	1	4.5	4.73333	4.66667	0	1	2	1	1	3
secure attachment	2	25	1	3.06667	3.73333	5	0	3	2	3	3	5
secure attachment	2	21	1	3.16667	3.5	5.33333	0	3	0	3	3	3
single-individual	2	20	2	4.4	4.06667	4	0	3	1	2	3	3
single-individual	2	20	2	2.6	2.13333	6	0	3	2	3	3	5
single-individual	2	20	2	2.23333	1.73333	5	0	3	2	2	3	4
single-individual	1	20	2	2.46667	2.13333	4.66667	0	3	1	3	3	4
single-individual	2	21	2	1.96667	1.33333	5.66667	0	2	2	1	2	3
single-individual	2	20	2	2.83333	2.76667	5.33333	0	3	1	2	3	3
single-individual	2	21	2	2.33333	2.43333	4.33333	0	1	0	0	1	0
single-individual	2	20	2	3.46667	2.06667	5.66667	0	2	1	3	2	4
single-individual	2	22	2	2.73333	2.63333	5.33333	0	2	1	2	2	3
single-individual	2	20	2	1.96667	1.83333	3.66667	0	2	1	0	2	1
single-individual	1	21	2	3.26667	3	2.66667	0	2	0	0	2	0
single-individual	1	20	2	1.6	1.43333	5	0	3	1	1	3	2
single-individual	1	20	2	4.1	3.7	4.33333	0	2	2	0	2	2
single-individual	2	21	2	2.16667	1.53333	2	1	2	1	2	3	3
single-individual	2	20	2	4.5	3.76667	5	0	3	0	3	3	3
single-individual	2	20	2	2.06667	1.83333	4.33333	0	1	1	0	1	1
single-individual	2	20	2	3.73333	3.23333	6	0	2	1	3	2	4
single-individual	1	21	2	2	2.23333	4	0	1	1	3	1	4
single-individual	2	20	2	3	3.46667	5.66667	0	3	0	1	3	1
single-individual	1	23	2	1.4	1.7	3.33333	0	3	0	3	3	3
single-individual	2	20	2	3.33333	3.93333	5.33333	1	2	2	3	3	5
single-individual	1	22	2	3.86667	3.8	5	0	3	1	1	3	2
single-individual	2	22	2	3.3	3	3	0	2	1	1	2	2
single-individual	1	21	2	2.96667	2.76667	6	0	3	2	2	3	4
single-individual	2	23	2	4.23333	3.8	6.33333	0	2	1	3	2	4
neutral prime	1	20	3	3.66667	4.56667	3	0	3	1	3	3	4
neutral prime	2	20	3	3.8	3.56667	4.66667	1	3	1	3	4	4
neutral prime	2	20	3	2.83333	2.5	4.33333	0	2	1	0	2	1
neutral prime	2	22	3	2.4	1.73333	4.66667	1	3	0	3	4	3
neutral prime	2	22	3	3.36667	2.46667	5	0	1	0	0	1	0
neutral prime	2	20	3	3.86667	3.76667	5	0	3	1	1	3	2
neutral prime	2	20	3	4.2	3.66667	6	0	3	1	2	3	3
neutral prime	2	21	3	4.6	4.2	5	0	1	1	0	1	1
neutral prime	1	32	3	3.4	2.96667	4.33333	0	3	0	2	3	2
neutral prime	2	21	3	4.4	4.73333	3.33333	0	3	2	3	3	5
neutral prime	2	24	3	2.26667	1.9	5	0	0	0	0	0	0
neutral prime	1	22	3	4.33333	4.13333	3	1	2	1	2	3	3
neutral prime	2	20	3	3.66667	3.56667	4	0	2	1	1	2	2
neutral prime	2	21	3	3.5	2.6	3	0	0	0	0	0	0
neutral prime	2	21	3	4.66667	4.96667	4.66667	0	2	1	0	2	1
neutral prime	2	20	3	3.73333	3.33333	5.33333	0	2	0	0	2	0
neutral prime	2	20	3	4.23333	4.1	5.33333	1	3	1	3	4	4
neutral prime	2	21	3	3.43333	3.4	5	0	3	2	2	3	4
neutral prime	2	21	3	2.63333	1.86667	6	0	3	1	0	3	1
neutral prime	2	20	3	1.2	1.03333	5	0	2	1	0	2	1
neutral prime	2	21	3	2.86667	2.56667	3.33333	0	2	1	2	2	3
neutral prime	2	21	3	4.53333	5.03333	5.66667	0	3	2	0	3	2
neutral prime	2	21	3	4.33333	4.3	5.66667	0	3	2	1	3	3
neutral prime	2	21	3	4.5	3.66667	4	0	2	0	0	2	0
neutral prime	2	24	3	3.2	2.8	4.66667	0	3	1	2	3	3

## Sheet: Legend
	LEGEND
	Gender: 1 = men; 2 = women
	primary positive: number of positive primary emotions assigned to the outgroup
	primary negative: number of negative primary emotions assigned to the outgroup
	secondary positive: number of positive secondary emotions assigned to the outgroup
	secondary negative: number of negative secondary emotions assigned to the outgroup
