# Supplementary material for: Priming attachment security and outgroup humanization: The mediation role of intergroup emotions
Source: PLoS One. 2022 Mar 18;17(3):e0265714. doi: 10.1371/journal.pone.0265714 (PMC8932561; doi:10.1371/journal.pone.0265714)
Supplement: S2 Dataset — (XLS) [file pone.0265714.s002.xls]

## Sheet: S2_Dataset
Condition	Manip_check	Mood	Anxiety	Empathy	Trust	UH_Rom	NUH_Rom	HN_Rom	UH_Ita	NUH_Ita	HN_Ita	Secure_ASQ	Avoidant_ASQ	Anxious_ASQ	Gender	Age	Education	UH_HN_Rom
0	3.57143	5	4.75	1.5	2.75	2.25	5.25	3.5	4	4.5	5.16667	5.875	3.76471	2.06667	2	20	2	2.875
0	3.14286	5.25	5.83333	3	2.5	3.5	5	3.66667	5	4.25	5.16667	3.875	3.05882	3.00713	2	20	2	3.58333
0	6.14286	7	5.75	1	1	2.75	6.75	2.5	5.75	5.25	6	5.25	2.30616	4.13333	2	47	3	2.625
0	3.71429	6.5	5.33333	3.25	4	3.25	7	4	3.75	5	4.33333	6.625	2.70588	3.2	2	20	2	3.625
0	1.71429	6	5.75	1	2.5	4.25	4.5	3	4.75	4.25	5.16667	3.25	3.94118	3.73333	2	19	2	3.625
0	3.85714	5.75	5.75	4.25	2.75	4.5	6	4.5	6	5.5	4.83333	4.875	3.17647	4.58544	2	19	2	4.5
0	4.14286	4.25	4.58333	6	4.5	4.25	4.75	5.16667	2.75	4.5	3.83333	4.125	2.94118	5.46667	2	20	2	4.70833
0	4.42857	4.5	4.25	4	3.75	3.75	4	4	4.25	4	4.33333	4.5	2.35294	2.73333	2	28	3	3.875
0	3.42857	6	4.91667	4.5	4.5	5.75	3.5	5	5.75	4.75	5.33333	3.625	4.11765	3.13333	2	20	2	5.375
0	3.57143	4.75	5.41667	3.75	3.75	4	4	4	4.25	4	4.33333	3	3.55936	4.33333	2	24	2	4
0	4.42857	6.75	5.58333	2.5	2	3	5.5	3.5	6.25	5.75	5	3.875	4.52941	4.73333	2	18	2	3.25
0	5	6	6.33333	1	2.5	3.5	4	1.83333	4	4.25	6.33333	5.75	4	4.73333	2	20	2	2.66667
0	3.57143	6.25	3.25	3.5	5	4	4	4	4.25	4	4	6.375	1.94118	3.13333	2	21	2	4
0	4.42857	5.5	4.5	4.75	3.75	4	5.5	4.66667	4	5	5	4.625	4.05882	3.4	2	20	2	4.33333
0	4.57143	3.75	5.08333	1.5	1.5	2.25	4.75	3.16667	3.75	5	5.66667	4.5	4.17647	2.8	1	24	3	2.70833
0	4.42857	6.25	4	4.5	3.25	4	4	3.83333	3.75	4.25	4.66667	5.25	2.52941	2.8	2	20	2	3.91667
0	6	6	6.5	2.25	1	4.5	5.5	3.16667	5.5	6.25	6.33333	3.375	5.11765	5.86667	2	21	2	3.83333
0	5.71429	5.25	3.75	3.5	3.25	3.5	5.5	3.5	4.75	5	5.33333	4.125	2.23529	2.73333	1	22	2	3.5
0	4.85714	4	5.83333	1.75	1.25	3.75	4	3.33333	4	4	4.33333	4.25	4.64706	3.33333	2	22	3	3.54167
0	4	5.25	5.33333	1	1	1	3	1.83333	3	3.5	5	4.75	3	2.73333	1	27	3	1.41667
0	5.14286	5.5	4.94671	2	3.25	3.75	4	3.66667	4	4.75	5.33333	4.25	3.94118	2.4	2	20	2	3.70833
0	5.71429	5.5	4.33333	5	3.5	2.5	5.5	2.83333	5.75	5.5	5.16667	5.25	3.94118	4.66667	1	22	3	2.66667
0	3.28571	4	5.16667	2.75	3.25	3.75	4.5	4.16667	3.75	5.25	5.5	3.71015	4	6	2	25	3	3.95833
0	3.28571	4.25	6.08333	2	2	3.5	5	3.66667	4.75	3.75	4.33333	4.125	3.47059	4.93333	2	22	2	3.58333
0	4.85714	6.25	3.16667	2.89483	2.87314	3.75	4	4	3.75	4.25	4	5.75	2.88235	1.4	1	52	3	3.875
0	4.85714	6	6.16667	1.5	1	1	1.25	2.33333	5	4.25	4.66667	4.875	3.94118	4.93333	2	21	2	1.66667
0	3.71429	4.75	5.75	1.5	1	2.75	3.75	2.66667	4.25	4.5	4.66667	4.625	3.52941	3.13333	2	22	2	2.70833
0	4.42857	6	6.41667	3	2.25	3.5	6	2.5	5	4.5	4.5	5.25	3.17647	3.8	2	22	3	3
0	6	6	3.08333	4.25	5	3.75	6	3.5	5.75	5.5	5	5.625	2.64706	2.73333	1	27	2	3.625
0	4.85714	6.25	4.91667	4	3	3.5	5.25	4.83333	5.5	5.25	5.5	6	2.52941	3.2	2	21	2	4.16667
0	4.28571	5.75	4.75	3.5	3.01353	4	4	3.66667	4	4	4.33333	4.5	3.88235	4.06667	2	54	3	3.83333
0	4.14286	5.5	5.16667	2.25	2.5	4	4.75	4	4.75	4.75	4.66667	4.375	3.47059	4.53333	2	22	3	4
0	3.14286	7	4.25	2	4.25	3.5	4.25	6	5.75	5.75	6.16667	6.375	2.05882	3.06667	2	25	3	4.75
0	5.14286	5	5.58333	3	1.5	1	6.25	1.5	6.25	3.5	5.16667	5.5	4.17647	2.93333	2	52	1	1.25
0	5	6.25	1.75	3.75	3.5	3.75	5	3	5.25	5.5	5.33333	4.875	3.35294	2.8	1	61	2	3.375
0	3.71429	7	4.41667	5.5	2.5	2.5	2.5	5.5	2.5	5.5	5.33333	5.75	2.64706	5.26667	2	22	3	4
0	2.57143	7	5.58333	3.5	3	2.5	4.25	2.33333	4.25	5	4.83333	6.5	2.58824	3.93333	2	24	3	2.41667
0	5.28571	7	4.41667	1.5	3	2.5	3.25	3.66667	4.75	6.5	6.83333	6.5	3.05882	2.23685	2	24	3	3.08333
0	5.85714	6.75	3.5	1	1.75	2.5	5	2.66667	4.25	1.75	4.33333	4.875	3.05882	1.73333	2	23	4	2.58333
0	5.85714	6.5	4.5	3	2.75	3.5	5.25	3	6	4.75	6.16667	6.375	2.76471	4	2	26	3	3.25
0	5.14286	4.5	4.66667	3.25	3.5	4.25	5	3.66667	3.25	4.25	4.16667	3.75	4	4.4	2	29	3	3.95833
0	5.42857	5.5	3.08333	6.25	4.5	4.75	3.5	4.5	5.25	4	5	4.875	2.82353	3.53333	1	26	3	4.625
0	6	6.25	3.58333	3	4.5	3.25	3.75	4	4.25	4	5.16667	6.125	2.76471	3.66667	1	25	2	3.625
0	3.42857	4	4.16667	5.5	4	4	4	4	3.5	4.5	4.33333	4.5	3.88235	5.06667	1	26	3	4
0	3.14286	5.25	5.33333	4.25	1.5	4.75	5.5	4.33333	4.5	5.5	5	5.875	3.35294	4.13333	2	50	1	4.54167
0	4.28571	5.75	4.41667	2.25	2	2.75	4.25	3.5	4	4.25	5.5	5.625	2.58824	2.6	1	45	3	3.125
0	4.57143	4	4	3.75	4	4.5	4.5	4	5	5.5	5	4.875	3.52941	4.13333	2	26	3	4.25
0	6.85714	6.25	3.16667	6	5.25	4.5	5	5	5	4.25	4.66667	5.5	2.82353	2.53333	1	30	3	4.75
0	6.42857	7	3.91667	2.25	4	3.25	3.75	3.66667	4.5	5.75	4.5	5.75	3.64706	3.26667	1	30	2	3.45833
0	4.14286	4	4.75	2.75	2.75	4	5.5	3.83333	4.5	4	5	5.125	3.05882	5.33333	2	23	3	3.91667
0	4	6.25	3.5	1	2	4	4	4	3.5	4.25	4	5.5	3.47059	2	1	54	2	4
0	3.57143	5.5	5.08333	2.5	3.75	3	5.25	2.5	5.5	4.75	4.83333	4.125	3.64706	5.06667	2	28	2	2.75
0	6.14286	6.25	4.83333	1	1	3.25	4	2.5	5.5	5	5	5.5	3.47059	4.06667	2	42	4	2.875
0	3.42857	6.5	4	3.75	3.5	2.5	3.75	2.33333	4	5	6.5	5.25	3.35294	3.4	2	22	2	2.41667
0	3.71429	5.75	7	1	1	3.75	4	4.66667	4	4	4	6	5.36032	2.4	2	48	2	4.20833
0	6.14286	6.5	4.75	3.25	2	2.75	2.25	2.5	5.25	4.25	5.33333	5.625	3.29412	4.4	2	32	3	2.625
0	4.42857	6.5	5.75	1.5	1	1.75	3.75	2.5	5.25	5.75	5.66667	5.5	3.23529	2.2	2	35	2	2.125
0	3.57143	6.5	7	2.5	1	3.25	3.75	2.16667	4	4	5.16667	4.25	4.05882	3.6	2	42	2	2.70833
0	3.85714	5.5	4.33333	4.5	4	4	4	4	4	4	3.83333	4.875	2.35294	2.70186	2	23	3	4
0	5.14286	7	5	2.5	1	1.75	4.25	1.66667	6.25	5.75	6	6	3.88235	5.06667	2	47	2	1.70833
0	4.57143	5	5.08333	2	1	5.75	5.75	5.33333	5.5	6	5.5	6.125	5.35294	4.46667	1	56	2	5.54167
0	2.57143	4.25	4.25	2.5	4	3	3.25	3.66667	3.25	3.5	5.33333	4	3	3.46667	2	47	2	3.33333
0	4	6	3.83333	4	4	4	4	4	4	4	4	4.75	3.29412	4	1	36	2	4
0	3	6	4.25	5	4	4	4	4	4	4	4	5.625	2.94118	2.33333	2	33	2	4
0	5.14286	4.75	4.33333	3.25	3.75	2	2.5	3.5	3.75	3.5	4.83333	5	3.94118	3	1	52	2	2.75
0	5.57143	5.25	5.33333	2	2	4	4	4	4	4	5.16667	4.5	3.88235	4.2	1	55	3	4
0	5.14286	6	5.08333	4.5	2	4.75	5	3.83333	5	5	4.33333	5.5	3.64706	3.26667	1	49	3	4.29167
0	4	6	4	3	3.25	4.5	5	4	4	5	4.5	6.125	3.70588	2.13333	2	36	3	4.25
0	3.85714	7	5.58333	3.75	2.25	3.25	4.75	4.5	4.75	4.25	5	6	4.23529	4.46667	2	56	3	3.875
0	6	5.25	4.33333	2.75	2.5	3.75	4.25	3.66667	4.25	4	4.83333	5.625	3.58824	5.06667	2	48	2	3.70833
0	3.28571	4.5	4.58333	3	4	3	4	2	5.5	2.75	5.5	5	3.88235	2.33333	1	26	3	2.5
0	1.71429	3	6.08333	1.25	1.25	4	5.25	2.16667	4.75	4.25	5.83333	2.875	5.11765	3.6	2	22	3	3.08333
0	4.57143	6	4.16667	3.25	3.75	4.25	3.5	5	4.5	3	4.33333	5.5	3.94118	2.66667	2	23	3	4.625
0	4.57143	4.5	6.33333	1.5	1.50183	3.75	3.5	4.16667	4.25	4	5	5.625	2.29412	4.33333	1	22	3	3.95833
0	4.71429	5.5	4.91667	5	3.25	4.25	5.25	4.66667	5.25	4.75	6	5.375	2.35294	2.53333	2	22	3	4.45833
0	3.85714	4.5	4.25	3.5	3.5	3	4.75	4.33333	3.75	4.75	3.5	3.875	4.41176	4	1	26	2	3.66667
0	4.85714	4.25	6.41667	1	1	4.75	4.5	3.5	4	4	4.5	4.25	3.64706	3.46667	1	24	3	4.125
0	3.85714	2.25	5.25	2.25	3.5	3.5	5.5	4	3.5	5	4.83333	2.875	5.52941	5.66667	2	24	3	3.75
0	4.57143	6	5.66667	2.25	2.25	3.75	4.75	4.33333	4.5	6	5.83333	4.875	2.52941	4.6	2	30	2	4.04167
0	3.71429	4	5.25	1	2	1.5	5	1.83333	3.5	4.75	5.33333	3.625	2.41176	5.06667	2	21	2	1.66667
0	3.85714	4.75	6.83333	1.5	1.75	1.75	4	2.16667	4.5	5.25	6.33333	5.25	3.05882	5	2	22	2	1.95833
0	6.28571	5.75	3.33333	2.75	5	6	6.75	2.83333	4.5	4.5	4.33333	3.75	3	5.53333	2	23	3	4.41667
0	3.42857	5	5.83333	2	1	2.75	4.25	2.33333	4.25	4.25	4.66667	5.125	3.35294	3.26667	2	19	2	2.54167
0	5.28571	6.25	3.91667	1.75	5.25	5.5	5.25	3.16667	3.25	7	4	4.125	4.73026	2.13333	2	23	2	4.33333
0	4	4	4.66667	3	3.25	3	3.75	3.66667	3.75	4	5	1.625	5.47059	6.46667	2	25	3	3.33333
0	3.57143	3.5	4.75	3	5	4.25	4.25	4.83333	5	5	4.33333	2.125	4.82353	4.73333	2	21	2	4.54167
0	4.42857	7	5.41667	1.75	4	4	4	4	4	4	4.16667	4.875	2.70588	3.4	1	19	2	4
0	4.28571	5.25	5.75	2.25	1.75	2.75	6	2.16667	4.25	5.25	6.16667	4.25	3.23529	4.86667	2	24	3	2.45833
0	5.14286	4.5	5.58333	2	2	2.75	5.5	4.16667	4	4	4	3.25	3.70588	5	2	28	2	3.45833
0	5.85714	3.5	4.91667	2.5	2.25	3.5	4	3.83333	4	5	4.5	4.625	3.70588	5.26667	2	26	3	3.66667
0	2.28571	4.25	6.83333	2.25	1.5	2.5	6.75	3.16667	4.25	6	6.66667	4.25	4.82353	5.6	2	22	2	2.83333
0	3.71429	5.5	4.5	4	4.75	4	5	3.66667	4.25	4.25	4.33333	3.625	3.47059	4	2	22	3	3.83333
0	4.85714	6.25	4	1	1.5	4	3.75	3.66667	3.25	5	5.5	6.875	2.35294	3.13333	2	21	2	3.83333
0	2.42857	2	7	1.5	1	1	1.75	1	2.25	3.5	3	5	3.23529	4.53333	2	35	3	1
0	4.42857	6.5	4.25	3.5	4.25	4	4	4	4	4	4	5.625	2.11765	3.4	2	21	2	4
0	4.71429	5.75	5.75	1	2	3.75	6	2.83333	5.25	4.75	5	5.625	2	2.53333	2	22	3	3.29167
0	6	5.25	4.25	5.5	3.25	5	5	3.5	6.25	4.25	4	5	2.58824	4.33333	2	24	3	4.25
0	5	3.75	5.33333	1	1	2.5	5	1.16667	5	4.75	4.66667	6.625	3.05882	5	2	22	3	1.83333
0	4.85714	6.5	5.83333	1	3.5	1.25	6	2.33333	4.5	4.5	6.33333	6.125	3.88235	2.66667	2	26	3	1.79167
0	3.14286	3.25	4.41667	1.5	4	2	2.25	3	2.75	3.5	3.5	5.12052	2.05882	3.9606	2	20	2	2.5
0	3.28571	5.5	5.75	2.5	2.25	4.5	4	3.83333	4.5	4.5	4.83333	4	3.88235	5.13333	2	20	2	4.16667
0	5	6.5	4.91667	3	2	3.25	4.75	3.5	3.75	4	6	5.25	3.35294	3.6	2	22	3	3.375
0	5.42857	4	4.66667	4	3	4	5.25	4	4	5	4.5	4.25	3.47059	4.93333	2	25	2	4
0	5.42857	7	5.5	1	1	1.25	3.25	1.5	4.5	4.75	6.5	6.625	2.64706	2.53333	2	23	2	1.375
0	3	4.75	5.83246	3.5	2	4	4	4	4	4	4	2.25	3.94118	4.2	2	28	3	4
0	3.85714	3.25	4.83333	1.5	3.25	4	4.25	5	3.75	4.25	4.33333	2.625	4.76471	5.46667	2	19	2	4.5
0	2.42857	3.5	6.5	1	1	2.25	6	3.33333	4	4	2.66667	2.375	4.88235	5.33333	2	20	2	2.79167
0	4.14286	4.5	5.58333	2.25	1.25	5.25	5	2.83333	5.25	4.5	6.33333	4.125	4.76471	3.8	1	37	3	4.04167
0	4.14286	4	4.66667	5	4.5	4.5	5.75	3.5	4.25	4.5	4.83333	2.75	4.70588	6.46667	2	23	3	4
0	1.42857	5.75	5	1	1.75	4	4	4	4	4	4.33333	2.375	3.82353	1.73333	1	25	2	4
0	4.42857	7	6.25	1	1	3.25	4	3	4	4	4.5	4.73198	3.59539	3.82944	2	24	3	3.125
0	3.71429	5	5.41667	1	1.5	2.5	5.75	6.5	3	5.25	6.16667	4.875	3.17647	4.66667	1	23	3	4.5
0	6.14286	7	3.83333	5	4.75	3.25	5.75	1	4	6.5	5.66667	6.375	3.11765	2.86667	1	22	2	2.125
0	4.28571	6.25	5.5	3.25	2.52042	4.25	4.5	3.83333	5.25	4.75	4.33333	5.25	2.41176	3.13333	1	22	2	4.04167
0	4	6	4.66667	1	1.75	4	4	3.66667	4	4	4	5.125	2	5.06667	1	22	2	3.83333
0	2.42857	4	5.58333	1	4	3.75	4.5	3.66667	3.75	4.25	4.5	3.125	3.23529	2.66667	1	23	3	3.70833
0	5	4.25	2.75	5.25	5	4	5.5	5.83333	3.25	5.5	3.66667	5	2.94118	4.6	1	22	2	4.91667
0	2.42857	6	3.25	1	3.5	1.5	3.5	2.66667	4	4.5	5.66667	3.625	3.76471	3.06667	1	21	3	2.08333
0	3.14286	3.75	4.41667	5	3.75	2.25	5.25	2.33333	3	5	5.33333	4.875	3.05882	4.2	1	19	2	2.29167
0	3.57143	3.5	4.75	4	4	3.25	5	3.66667	3.75	4.25	3.83333	4	4.41176	4.2	1	22	2	3.45833
0	5.85714	6	6	3.5	1	1	4.75	2	5.5	4	6	5.75	3.41176	2.86667	1	40	3	1.5
1	4.85714	5.25	4.91667	3.25	2.5	4	5	3.40515	5	4.25	5.5	4.625	4.05882	3.46667	2	25	3	3.70257
1	6.57143	5.75	6.66034	3.25	1	3.25	5	3.20723	5.25	4.25	7	5.75	3.58824	2.4	2	25	3	3.22861
1	5.28571	5.5	5.5	1	1.5	2.25	5.25	1.66667	4.25	2	3.66667	3.75	5.58824	3.93333	2	19	2	1.95833
1	3.28571	5.25	5.83333	1.25	1.25	1.5	4.25	2.16667	2	3.5	2.5	2.875	3.68365	6	2	20	2	1.83333
1	7	5.25	4.08333	2.75	2.75	3.25	6	2.66667	6	5.25	5.16667	5.875	2.64706	3.93333	2	37	3	2.95833
1	3.28571	6	4.33333	3.75	3.75	3.75	5.25	3.66667	4.75	4	4.66667	3.25	4.17647	3.4	2	23	2	3.70833
1	5.57143	6.5	4.08333	4.5	3.75	3.75	4.25	4	4.5	4	4.5	6	2.70588	3	1	24	2	3.875
1	5	6.75	3.83333	3.25	4	3.75	4.5	3.5	4	3.5	4.66667	6.125	2.94118	3.8	2	19	2	3.625
1	3.85714	5.75	5.66667	4	3.25	3	4.25	3.66667	6	4.5	5.33333	4.25	2.58824	4.2	2	27	2	3.33333
1	5.57143	4	3.83333	4.5	5	4	4	3.5	4	4.25	4.5	3.75	3.94118	3.53333	2	19	2	3.75
1	7	2.25	6.83333	1	1.5	4	4	4	4.75	5.5	4.33333	5.125	3.35294	4.2	1	19	2	4
1	7	6.25	6.83333	1	1	1.5	4.25	2	5.75	4	6.16667	5.625	2.58824	3.4	2	20	2	1.75
1	6	5	4	2	4	4	5.75	4	4.25	6.25	6	5.875	2.64706	3.73333	2	20	2	4
1	6.57143	5.75	4.83333	4	3	2.25	5.25	2	6	4	5.83333	5.25	4	4.4	2	21	2	2.125
1	6	4	7	1	1	4	4	4	4	4	4	4.81389	4.58824	5.86667	2	21	2	4
1	4.57143	5.25	4.41667	1.5	4	4.25	4.5	2.66667	5	4.5	5.66667	4.625	3.47059	3.33333	2	20	2	3.45833
1	4.85714	5	5.25	3.5	3.5	3	4.5	3.5	5	3.25	4.83333	4.625	3.47059	4	2	22	2	3.25
1	6.14286	7	6.41667	1.25	2	2	6.75	3.33333	4	3.25	5.66667	4.5	2.76471	4.53333	2	20	2	2.66667
1	3.85714	6.5	4.66667	3	4	3.25	3.5	3.66667	3.75	3.75	5.33333	4.875	3.29412	4.33333	2	20	2	3.45833
1	5.71429	5.5	5.08333	2.75	4	3	5	3	2.75	5.25	4.83333	3.125	4.11765	4.4	2	20	2	3
1	4.14286	6.5	3.41667	4.25	4.75	4	5.25	4.16667	4.75	4.75	5.33333	5.625	1.82353	3.2	2	21	2	4.08333
1	6	4.5	5.41667	2	3	3.25	5	4.5	4.5	5	5.33333	6	2.70588	4.66667	2	20	2	3.875
1	5.14286	6.25	4.91667	4.5	3.5	3.75	4	3.5	4	4	3.83333	5.5442	2.88235	1.55376	2	25	2	3.625
1	4.71429	4	4.83333	3.75	3.5	3.25	3	4.5	3.5	4.5	4	3.25	3.52941	4.2	2	19	2	3.875
1	6.42857	5.75	6.66667	1.75	1	3.75	6.75	4.33333	5.75	4.25	5.66667	4.625	3.58824	4.26667	2	34	4	4.04167
1	4	1.25	6.91667	1	4	4	4	4	4	4	4	2.5	3.70588	4.93333	1	32	3	4
1	5	6.5	4.75	4.5	2.25	2.25	5.25	4.16667	2.25	4.75	5.33333	4	4.50192	4.46667	2	20	2	3.20833
1	5.57143	4.75	3.08333	3.5	4	4	4	4	3.5	4.25	5.66667	5.875	2.82353	2.66667	2	18	2	4
1	4.42857	3	4.16667	4	4.25	5	4.75	3.33333	5	5	4	4	3.41176	4.86667	2	19	2	4.16667
1	5.14286	2	4.58333	3.5	2.75	4.75	5.25	4	4.25	5.25	5.33333	6	2.41176	3.26667	2	20	2	4.375
1	7	4.5	2.75	4.75	5	5	5.25	3.83333	3.75	3.5	5.16667	6.25	2.58824	3.13333	1	42	2	4.41667
1	5.85714	5.75	5.58333	1.90288	1	3.75	5.5	1.83333	5.25	5	4.83333	5	2.47059	3.93333	2	22	2	2.79167
1	6.85714	3.75	5.91667	2.5	4	2	5.5	2	4.5	2.75	5	5.125	3.23529	4.26667	2	19	2	2
1	5.42857	6	6	3.75	3.5	4.25	5.5	3.66667	4.25	4.75	4.5	4.125	2.88235	4.6	2	19	2	3.95833
1	6.14286	6	6.75	2	2	2	5.25	2	3.75	6	4.66667	3.375	3.29412	4.86667	2	21	2	2
1	6.14286	5.25	5.66667	4	2.75	3.5	4.5	3	5	4	4.5	5.5	2.29412	4.66667	2	21	2	3.25
1	6.28571	5.5	4.83333	4.5	4	5.75	5.25	4.33333	5.5	5.25	6	6	2.29412	3.26667	2	20	2	5.04167
1	7	6.5	3.66667	3.5	4	4	4	4	4	4	4	5	2.70588	2.86667	2	35	2	4
1	6.71429	6.5	4.16667	3.75	4.25	4	4	4	3.75	4	4.83333	4.625	3.29412	3.66667	2	24	3	4
1	6.85714	4	6.75	2.5	1.25	3	7	4.83333	4.25	6	7	4.375	3.82353	4.86667	2	22	3	3.91667
1	6.28571	4.75	4.58333	2	2.25	3.75	5	4	4.25	4	4.33333	5.375	3	4.4	2	21	2	3.875
1	6	6	4.33333	4.25	4	5	5	4.16667	5	4.5	4.5	5.125	3.05882	3.6	2	25	3	4.58333
1	4.71429	6.5	5.58333	1.5	1.5	2.75	7	2.83333	5.75	5	5	5.75	2.88235	4.33333	2	21	2	2.79167
1	6	6	4.91667	3.75	2.75	4	4.5	5.33333	3.75	4.75	5	5.5	2.05882	3.2	2	22	3	4.66667
1	6.57143	5.75	5.58333	1.5	2.5	2.75	4.5	4	4.25	4.75	5.66667	5.75	3	3.86667	2	23	3	3.375
1	4.28571	5.5	4.41667	2.25	3.25	5.5	4.25	4.33333	4.75	4.5	5	5.25	3.35294	3.46667	2	21	2	4.91667
1	3.57143	7	3.08333	2.5	1	1	6.25	2.5	5.25	5.25	5.33333	5.875	5.35294	1.6	1	43	2	1.75
1	6.28571	6.5	2.83333	4.25	5	4	4	5.16667	5.5	4	5	6	1.82353	2.66667	2	56	1	4.58333
1	4.85714	2.25	3.75	3	3	4.5	4	4.16667	3.75	4.5	4.66667	3.875	3.88235	5.93333	2	24	3	4.33333
1	6	5.5	4.41667	3.75	4.5	4.25	4	4.66667	4.5	4.75	5.16667	4.89587	3.23529	3.2	2	21	3	4.45833
1	6.85714	5	5.66667	4.25	3.5	3.25	3.75	3	4.75	4.5	5.66667	5.125	3.52941	3.06667	2	23	3	3.125
1	5.85714	4.5	6	3	2	3.75	4.25	3.83333	4	4	4	4.125	3.35294	4.06667	2	24	3	3.79167
1	4.28571	2.5	4.5	2.75	3.25	2.25	3.25	2.83333	2.75	3.25	4	2.875	3	3	2	22	3	2.54167
1	7	6.25	2.75	2	4	1	7	2	1.25	5.5	4.83333	6.75	2.64706	1.33333	2	26	3	1.5
1	5.71429	5.75	3.91667	2.5	3.75	4	4	4	4	4	4.33333	5.125	2.76471	2	2	24	3	4
1	6.57143	4.25	5.16667	2.25	2	3.5	5	2.66667	4.5	5	5.66667	6.125	2.70588	3.4	2	35	2	3.08333
1	6.14286	6.5	3.33333	5	4.5	5.25	4	5.16667	5.75	5.5	5.66667	4.875	3.52941	4.46667	2	33	3	5.20833
1	5.14286	6.5	4.41667	3.25	4	4.75	4.75	4	4.5	4.5	4.5	5.375	4.17647	3.73333	2	27	3	4.375
1	4.85714	3.75	5.58333	2	1.5	2	4.5	2.66667	4.5	2.75	4.5	3.75	2.47059	5.33333	2	24	3	2.33333
1	5.42857	5.5	2.41667	4.5	5.5	5	5	4.33333	5	5	4.33333	5.5	2.76471	3.06667	2	25	3	4.66667
1	6.71429	6.5	4.08333	2.25	3	2	5.5	3.5	4.75	5.25	5.66667	6.375	2.94118	2.86667	2	55	2	2.75
1	5.42857	5	5.75	2.5	2.5	3.5	4.25	4.16667	3.25	5	4.83333	4.625	4.17647	4.46667	2	24	3	3.83333
1	6	4.25	5	2.75	2.5	4.75	5.75	4.33333	5.5	5	3.83333	5.5	4.23529	4.46667	2	22	3	4.54167
1	6.57143	5.25	4.58333	3.5	3.75	4	5	3.66667	4.5	4.75	5.33333	3.75	3.11765	4.93333	2	24	3	3.83333
1	5.85714	5.75	5.16667	3.75	3	5	4	3.83333	5.25	4.25	5.33333	5.625	3.05882	3.86667	1	23	3	4.41667
1	5.57143	6	5.91667	2.75	2.5	4	4.25	3.16667	3.5	4	5.83333	5.875	2.82353	3.4	2	45	2	3.58333
1	6.85714	6.5	5.75	2.5	2.75	3.25	5.5	3.33333	4.5	6	6	4.75	3.76471	5.4	1	24	3	3.29167
1	4	3.25	3.75	3.75	4.75	3.75	4.5	4	4.25	5.5	5	3.125	5.17647	4.6	2	23	3	3.875
1	6.14286	6.25	4.16667	3.5	4	4.75	5.25	4.5	5.25	5	4.33333	5.5	3.47059	3.73333	2	24	3	4.625
1	6.57143	6	3.25	4.25	3	3.75	4	3.83333	4.25	3.5	5.16667	5.375	3	3.26667	2	23	3	3.79167
1	6.28571	5.5	1.75	5.5	6	4	5.25	5	4.25	4.75	4	5.375	2.17647	2.55533	1	68	3	4.5
1	5.71429	4.75	6.91667	2.5	2	2	5	3.5	5	4	5.16667	3.125	2.35294	3.86667	2	23	3	2.75
1	6.28571	4	6.74432	1.37486	1	2.75	6	4.33333	5.5	2.25	6.16667	4.625	3.47059	4	2	30	3	3.54167
1	6	6.25	4.41667	3.25	3	4.25	5.5	5	6.75	4.75	6.5	5.125	2.88235	4.86667	1	40	3	4.625
1	5.42857	5.25	4.25	3.25	4	3.75	5	4	4.5	4.25	4.33333	4.125	3.4328	2.46667	2	35	3	3.875
1	7	6	6.33333	3.5	1	4.25	4.5	4.5	4.75	4	5	4.625	3.47059	3.86667	2	44	2	4.375
1	6.71429	6.25	6.83333	2.75	2	2.75	4.75	6.33333	5.5	3.25	6	4.375	3.11765	3.8	2	48	2	4.54167
1	6.28571	6.5	6.33333	3.25	1	3.5	5.75	5.83333	6	3.75	6.33333	4.625	3.11765	3.93333	2	27	3	4.66667
1	6.14286	5.75	6.33333	2.75	1	4.25	5.75	5.66667	5.5	4.25	6.33333	5.93907	2.76471	3.39243	2	42	2	4.95833
1	6.71429	6.5	5.33333	1	1.25	3.25	5.25	5.83333	4.5	4	6	4.87993	3.33395	3.90241	1	26	2	4.54167
1	6.57143	6.5	2	4	4	4	4	4	4	4	4	6.25	3	2.6	2	42	4	4
1	2.71429	2.25	6.5	4.5	2	2	4.5	2.5	4.5	4.75	5.16667	4.125	3.94118	5.93333	2	24	2	2.25
1	6.14286	3	5.58333	3.5	2.25	3.25	5.25	5.33333	4.25	5.25	5.33333	4.875	3.33383	4.93333	2	19	2	4.29167
1	5.57143	5.25	3.58333	3	5.5	5	4.5	5.33333	5.5	4	6	4.875	2.82353	5.2	2	19	2	5.16667
1	6.28571	6.5	5.58333	2.75	1.75	4	4	4	5	5	4.83333	5.5	2.70588	5.53333	2	19	2	4
1	7	6.5	5.58333	1.44813	3	1.75	5	2.16667	3.75	5.75	6	5.25	2.58824	4.93333	2	21	2	1.95833
1	2.42857	3.75	5	4.75	3.75	4	4	4	5	4.5	4.5	2.5	5.47059	6.06667	2	20	2	4
1	4.57143	4.75	5.33333	2	4	2	2	5.83333	5	4.5	4.16667	6.125	4.94118	3.33333	2	20	2	3.91667
1	5	5.75	5.12076	3.25	3	3.25	4.5	3.5	3.5	4.75	4.83333	4.875	2.11765	2.93333	2	19	2	3.375
1	5.28571	6	4.25	4.25	3.75	5.75	5.25	5.16667	5.5	5	5.5	5.75	3.17647	4.06667	2	20	2	5.45833
1	6.14286	6.25	3.91667	4	4	4	4	4	4	4	4	5.125	3.64706	4.93333	2	20	2	4
1	5.14286	5.75	3.16667	4.75	4.5	4.5	4.25	4.5	4.25	4.75	4.83333	5.875	4.17647	3.53333	2	27	3	4.5
1	5.28571	6.5	5.33333	4.75	3.5	2	5.25	4.66667	6	2.75	6.16667	3.125	2.76471	2.2	2	19	2	3.33333
1	6.28571	6	3.66667	4	2.75	4	5	2.5	4.75	4.25	5	6.125	3.17647	4	2	20	2	3.25
1	6.28571	5.5	4.58333	5.25	4.25	3.75	6	3.33333	5.25	5.75	5.5	6.5	1.58824	3.46667	2	21	2	3.54167
1	7	6	4.91667	4	3	1	4.5	2	5	5	4.33333	6.625	2.17647	2.8	2	19	2	1.5
1	7	5.25	4.41667	3.5	4	3.75	4.25	3.83333	4	4	4	4.5	3.64706	3.93333	2	18	2	3.79167
1	6.28571	5.5	4.58333	5.25	4.25	3.75	6	3.33333	5.25	5.75	5.5	6.5	1.58824	3.46667	2	21	2	3.54167
1	5.85714	6.5	3.83333	3.25	4	3	6.25	3.66667	3.75	4	4.16667	6.125	3.23529	3.06667	2	19	2	3.33333
1	5.14286	5.25	4.66667	4.25	2.5	1.75	6	5.33333	2.75	5	7	6	2.76471	2.86667	2	20	2	3.54167
1	5.85714	5	5.16667	3.35617	1.5	2.75	4.25	3	4.75	5	5	5.5	3.47059	4.73333	2	22	2	2.875
1	4.14286	7	4.25	2	2.25	4	4	4	4	4	4	6.625	2.76471	3.53333	2	20	3	4
1	6.71429	7	2.08333	4.75	5	4	5	4	4	4	4.66667	6.125	1.94118	2.6	2	19	2	4
1	5.42857	4.5	4.75	6	4	3.75	4.25	4	5.25	5.5	4.33333	3.625	3.47059	5.66667	2	19	2	3.875
1	6.42857	6.5	6.08333	2.75	3.75	4	4	4	4	4	4	4.75	4	2.86667	2	20	2	4
1	6	6.25	3.75	3	3	4.25	4.5	2.83333	5	5	5.5	4.875	2.58824	2.66667	2	19	2	3.54167
1	6.14286	5.25	3.75	5.25	4.5	4	4.25	3.83333	5	5	6	5.625	3.88235	4.6	2	20	2	3.91667
1	4.71429	2.75	5.5	1	2.75	3.5	3.75	3.66667	5.5	5	4.5	4.375	2.88235	5.33333	2	19	2	3.58333
1	6.14286	5.75	5.75	2.25	2.75	3.25	5.75	3.5	4.5	4.5	5	5.25	3.94118	4.66667	2	20	2	3.375
1	5.28571	3.75	3.75	2.5	4	4.25	5	3.5	3.75	4.75	5.16667	5.25	3	4.73333	2	20	2	3.875
1	4.71429	6	4.41667	3.75	3.75	4.5	4.5	3.83333	3.75	4	5.16667	3.375	2.94118	3.85966	2	19	2	4.16667
1	5.85714	6	4.27112	1	4	4	4.25	4	3.5	4.5	3.66667	5.625	3.05882	4.26667	2	19	2	4
1	4.71429	5	4.16667	3.5	3.75	3.75	4.75	4.16667	3.5	4	4.83333	5	3.70588	4.06667	2	23	2	3.95833
1	6	4.75	5.58333	5.25	3.5	2.5	3	3.16667	5.25	4	5	4.625	3.82353	6.13333	2	20	2	2.83333
1	4.42857	6.25	4.33333	2.75	4	4	4.5	3.66667	3.75	4.25	4.83333	4.375	3.05882	2.86667	2	20	2	3.83333
1	5.42857	5.5	5.75	1.25	2	1	6.25	2.16667	3.75	3.5	5.16667	5.375	2.82353	2.8	2	21	2	1.58333
1	4.71429	6.25	6	2	1	1	6	1.83333	3.5	3.5	5.5	5	4.41176	2.93333	1	25	2	1.41667
1	5.57143	6.5	6.16667	3.25	1.75	2.25	5	5.33333	5.75	4.25	6.66667	5.75	2.52941	3.33333	1	33	2	3.79167
1	6.14286	4.75	6.75	2.5	1	1.75	6.75	6	5.25	4	6.66667	4.5	3.41176	3.46667	2	36	3	3.875
1	6.14286	7	5	1	1	1	2.5	1	4.75	4	4	7	4.16671	3.2	1	46	3	1
1	6	5.25	5	3	3.5	4	4.75	4.33333	3.5	4.75	5	5.25	2.94118	3.33333	2	20	2	4.16667

## Sheet: Legend
	LEGEND
	Condition: 0 = control; 1 = security priming
	Gender: 1 = men; 2 = women
	Education: 1 = junior high school; 2 = senior high school (secondary school degree); 3 = university degree; 4 = higher qualification
	UH: Uniquely Human traits
	NUH: Non Uniquely Human traits
	HN: Human Nature traits
	Rom = The Roma
	Ita = Italians
	Note:
	Missing raw data, detected only for attachment orientations, intergroup emotions, and human nature traits, were replaced by using the Linear trend at point method in SPSS.
	Missing data were not found in Study 1.
